# Supplementary material for: Prevalence and Genetic Diversity of Toxin Genes in Clinical Isolates of Clostridium perfringens: Coexistence of Alpha-Toxin Variant and Binary Enterotoxin Genes (bec/cpile)
Source: Toxins (Basel). 2019 Jun 6;11(6):326. doi: 10.3390/toxins11060326 (PMC6628447; doi:10.3390/toxins11060326)
Supplement: Supplementary file 1 [file toxins-11-00326-s001.zip]

Archive with 9 entries (8 files):
- toxins-514923-si/
- toxins-514923-si/R1-Figure S1-alpha-align.pdf
- toxins-514923-si/R1-Figure S2-plc variant.pdf
- toxins-514923-si/R1-Figure S3-ab-plc-align.pdf
- toxins-514923-si/R1-Figure S4-a-cpe.pdf
- toxins-514923-si/R1-Figure S5-CPE align.pdf
- toxins-514923-si/R1-Figure S6-cpb2.pdf
- toxins-514923-si/R1-Figure S7-BEC-alignment.pdf
- toxins-514923-si/R1-TableS1234.pdf
